# Supplementary material for: Verapamil induces autophagy to improve liver regeneration in non-alcoholic fatty liver mice
Source: Adipocyte. 2021 Oct 26;10(1):532–45. doi: 10.1080/21623945.2021.1983241 (PMC8555529; doi:10.1080/21623945.2021.1983241)
Supplement: Supplemental Material [file KADI_A_1983241_SM3986.zip]

Archive with 8 entries (7 files):
- supplementary/
- supplementary/Supplementary Fig legends.docx
- supplementary/Supplementary Figure 1 (3).tif
- supplementary/Supplementary Figure 1 (4).tif
- supplementary/Supplementary Figure 1 (5).tif
- supplementary/Supplementary Figure 2 (1).tif
- supplementary/Supplementary Figure 2 (2).tif
- supplementary/Supplementary Figure 2 (3).tif
